# Supplementary material for: Effects of age and circadian rhythm on vital parameters and erythrocyte osmotic fragility of donkeys during seasonal changes
Source: PLoS One. 2025 Jan 31;20(1):e0313780. doi: 10.1371/journal.pone.0313780 (PMC11785283; doi:10.1371/journal.pone.0313780)
Supplement: S1 File — (XLSX) [file pone.0313780.s001.xlsx]

## Sheet: Sheet1
																																						2nd sampling
			Erythrocyte osmotic fragility
		12pm										6pm									12am									6am								12pm								6pm
	Age group	0.9% NaCl	0.7% NaCl	0.5% NaCl	0.3% NaCl	0.1% NaCl	0.0% NaCl		Age group	0.9% NaCl	0.7% NaCl	0.5% NaCl	0.3% NaCl	0.1% NaCl	0.0% NaCl			Age group	0.9% NaCl	0.7% NaCl	0.5% NaCl	0.3% NaCl	0.1% NaCl	0.0% NaCl			Age group	0.9% NaCl	0.7% NaCl	0.5% NaCl	0.3% NaCl	0.1% NaCl	0.0% NaCl		Age group	0.9% NaCl	0.7% NaCl	0.5% NaCl	0.3% NaCl	0.1% NaCl	0.0% NaCl		Age group	0.9% NaCl	0.7% NaCl	0.5% NaCl	0.3% NaCl	0.1% NaCl	0.0% NaCl
	Young 1	21.46	16.83	23.17	95.85	92.68	100		Young 1	23.33	23.73	24.34	97.36	93.31	100			Young 1	15.67	17.6	17.38	96.57	98.28	100			Young 1	18.9	19.51	20.43	93.29	78.05	100		Young 1	0	0.59	18.18	68.33	97.36	100		Young 1	18.78	13.49	26.46	66.93	61.9	100
	young 2	16.86	12.84	33.52	72.8	81.23	100		young 2	22.33	27.3	26.8	87.84	96.03	100			young 2	16.38	18.72	20.21	97.45	83.83	100			young 2	0	5.76	10.53	92.23	87.72	100		young 2	37.29	0.91	3.65	45.15	45.84	100		young 2	48.58	79.36	71.53	59.25	66.55	100
	young 3	10.81	13.36	28.09	98.43	90.96	100		young 3	18.69	17.57	37.16	97.07	94.82	100			young 3	18.14	15.93	15.44	89.22	87.01	100			young 3	15.09	15.73	21.12	90.95	97.63	100		young 3	11.08	10.82	73.45	94.07	99.23	100		young 3	97.58	83.8	66.11	65.36	75.6	100
	young 4	13.5	13.19	20.57	87.6	95.92	100		young 4	17.33	17.33	21.78	80.67	72	100			young 4	15.34	20.19	24.66	97.28	96.7	100			young 4	11.39	13.17	13.7	82.03	86.48	100		young 4	8.22	7.31	65.75	60.43	75.49	100		young 4	8.45	3.42	12.33	92.01	90.87	100
	Adult 1	15.86	15.49	17.35	80.04	57.65	100		Adult 1	18.18	17.2	22.11	79.61	85.5	100			Adult 1	20.2	21.43	18.78	56.53	80	100			Adult 1	16.98	19.07	22.56	72.09	93.02	100		Adult 1	98.56	32.57	52.52	54.93	51.2	100		Adult 1	12.04	8.35	12.78	79.12	80.84	100
	Adult 2	20.71	24.71	31.76	97.41	87.53	100		Adult 2	11.16	11.58	16.21	48.11	57.9	100			Adult 2	18.55	21.03	20.84	89.29	94.26	100			Adult 2	14.32	19.91	19.46	94.18	92.62	100		Adult 2	51.13	91.1	82.42	53.05	76.96	100		Adult 2	10.19	11.01	14.35	94.59	88.98	100
	Adult 3	19.33	24.11	24.11	97.61	86.4	100		Adult 3	15.81	16.57	13.22	90.27	63.83	100			Adult 3	18.8	20.39	25.13	66.96	75.04	100			Adult 3	19.61	16.22	19.85	84.01	91.28	100		Adult 3	6.55	7.4	17.97	94.71	97.25	100		Adult 3	8	10.12	19.06	95.29	98.82	100
	Adult 4	13.25	15.25	31.94	82.03	92.74	100		Adult 4	17.94	20.61	22.89	83.51	97.73	100			Adult 4	44.49	49.39	36.33	77.96	75.92	100			Adult 4	10.34	13.82	16.02	66.54	92.12	100		Adult 4	19.26	8.4	71.6	73.58	68.89	100		Adult 4	12.28	10.76	21.98	99.14	86.64	100
	Old 1	19.14	15.07	39.1	96.95	98.78	100		Old 1	23.18	28.03	37.2	69.54	91.11	100			Old 1	16.45	19.66	25.52	93.19	82.42	100			Old 1	16.12	17.86	16.56	85.19	97.39	100		Old 1	11.2	13.39	16.94	97.81	78.96	100		Old 1	10.66	8.33	9.11	89.73	88.57	100
	Old 2	8.15	11.93	20.68	99.2	85.09	100		Old 2	14.02	17.76	22.24	88.97	96.26	100			Old 2	9.59	12.54	12.83	76.25	64.9	100			Old 2								Old 2	4.78	10.25	76.77	67.65	78.25	100		Old 2	17.99	14.35	13.67	70.84	94.31	100
	Old 3	55.12	7.92	15.84	49.5	48.51	100		Old 3	15.85	19.92	20.53	91.46	90.04	100			Old 3	14.2	15.03	13.15	91.65	99.79	100			Old 3	28.03	28.03	34.39	96.5	90.76	100		Old 3	11.93	10.26	18.14	98.81	88.54	100		Old 3	17.39	9.24	13.32	63.04	89.13	100
	Old 4	13.43	13.22	14.88	93.39	91.92	100		Old 4	19.42	18.97	21.21	91.74	96.88	100			Old 4	16.15	12.37	18.21	96.74	89.18	100			Old 4	16.04	17.71	18.96	86.46	98.96	100		Old 4	8.27	9.21	18.42	87.59	75.38	100		Old 4	9.44	9.2	14.29	96.13	88.38	100

## Sheet: Sheet2
		VITAL PARAMETERS																				2nd sampling	2019-07-03
		12pm					12am										6am					12pm										12am					6am
	Age group	Temperature	Respiratory rate	Heart rate		Age group	Temperature	Respiratory rate	Heart rate							Age group	Temperature	Respiratory rate	Heart rate		Age group	Temperature	Respiratory rate	Heart rate			6pm				Age group	Temperature	Respiratory rate	Heart rate		Age group	Temperature	Respiratory rate	Heart rate
	Young 1	38.4	28	40		Young 1	37.8	32	48							Young 1	37.8	28	48		Young 1	36.5	37	60		Age group	Temperature	Respiratory rate	Heart rate		Young 1	37.1	17	52		Young 1	36.5	15	54
																										Young 1	37.4	20	60
	young 2	37.9	24	44		young 2	38.2	36	52							young 2	37.3	28	48		young 2	37.3	38	60							young 2	36.3	22	48		young 2	36.1	18	48
																										young 2	37.5	14	61
	young 3	37.8	32	40		young 3	38.2	36	52							young 3	37.6	29	46		young 3	36.7	38	62							young 3	36.5	16	52		young 3	36.4	16	50
																										young 3	36.9	13	60
	young 4	37.6	28	44		young 4	38.3	32	60							young 4	37.5	26	45		young 4	36.8	36	60							young 4	36.6	14	46		young 4	36	18	49
																										young 4	36.7	11	58
	Adult 1	37.4	32	38		Adult 1	37.6	36	36							Adult 1	37.4	24	48		Adult 1	36.6	35	43							Adult 1	36.5	15	44		Adult 1	34.6	16	40
																										Adult 1	36.8	16	48
	Adult 2	36.8	36	40		Adult 2	37.9	40	56							Adult 2	37.4	26	47		Adult 2	36.6	40	52							Adult 2	36.4	16	43		Adult 2	35.8	20	48
																										Adult 2	36.7	20	46
	Adult 3	38	20	52		Adult 3	37.6	32								Adult 3	37.5	24	44		Adult 3	37.7	28	56							Adult 3	37.6	20	52		Adult 3	36.4	17	52
																										Adult 3	37.7	28	60
	Adult 4	36.4	36	36		Adult 4	38.1	32	48							Adult 4	37.3	25	49		Adult 4	37.1	40	60							Adult 4	36.8	18	46		Adult 4	35.5	21	44
																										Adult 4	36.9	24	44
	Old 1	38.3	36	60		Old 1	37.7	36	44							Old 1	36.9	24	40		Old 1	37.5	36	48							Old 1	36.7	22	48		Old 1	35.8	20	44
																										Old 1	36.5	16	60
	Old 2	37.8	28	44		Old 2	37.9	24	48							Old 2	37.8	22	45		Old 2	37.2	34	50							Old 2	36.4	31	47		Old 2	36.1	24	42
																										Old 2	37.5	20	48
	Old 3	38.1	36	40		Old 3	37.6	32	52							Old 3	37.6	26	60		Old 3	37.6	40	48							Old 3	36.2	18	39		Old 3	34.9	18	40
																										Old 3	37.3	16	60
	Old 4	37.1	32	60		Old 4	38.1	30	48							Old 4	37.9	24	44		Old 4	37.1	39	50							Old 4	36.3	20	40		Old 4	35.3	16	40
																										Old 4	37.4	14	56
