# Supplementary material for: Effects of age and circadian rhythm on vital parameters and erythrocyte osmotic fragility of donkeys during seasonal changes
Source: PLoS One. 2025 Jan 31;20(1):e0313780. doi: 10.1371/journal.pone.0313780 (PMC11785283; doi:10.1371/journal.pone.0313780)
Supplement: S2 File — (XLSX) [file pone.0313780.s002.xlsx]

## Sheet: EOF READINGS
		Erythrocyte osmotic fragility					FIRST SAMPLING
	12pm										6pm									12am									6am
Age group	0.9% NaCl	0.7% NaCl	0.5% NaCl	0.3% NaCl	0.1% NaCl	0.0% NaCl		Age group	0.9% NaCl	0.7% NaCl	0.5% NaCl	0.3% NaCl	0.1% NaCl	0.0% NaCl			Age group	0.9% NaCl	0.7% NaCl	0.5% NaCl	0.3% NaCl	0.1% NaCl	0.0% NaCl			Age group	0.9% NaCl	0.7% NaCl	0.5% NaCl	0.3% NaCl	0.1% NaCl	0.0% NaCl
Young 1	21.46	16.83	23.17	95.85	92.68	100		Young 1	23.33	23.73	24.34	97.36	93.31	100			Young 1	15.67	17.6	17.38	96.57	98.28	100			Young 1	18.9	19.51	20.43	93.29	78.05	100
young 2	16.86	12.84	33.52	72.8	81.23	100		young 2	22.33	27.3	26.8	87.84	96.03	100			young 2	16.38	18.72	20.21	97.45	83.83	100			young 2	0	5.76	10.53	92.23	87.72	100
young 3	10.81	13.36	28.09	98.43	90.96	100		young 3	18.69	17.57	37.16	97.07	94.82	100			young 3	18.14	15.93	15.44	89.22	87.01	100			young 3	15.09	15.73	21.12	90.95	97.63	100
young 4	13.5	13.19	20.57	87.6	95.92	100		young 4	17.33	17.33	21.78	80.67	72	100			young 4	15.34	20.19	24.66	97.28	96.7	100			young 4	11.39	13.17	13.7	82.03	86.48	100
Adult 1	15.86	15.49	17.35	80.04	57.65	100		Adult 1	18.18	17.2	22.11	79.61	85.5	100			Adult 1	20.2	21.43	18.78	56.53	80	100			Adult 1	16.98	19.07	22.56	72.09	93.02	100
Adult 2	20.71	24.71	31.76	97.41	87.53	100		Adult 2	11.16	11.58	16.21	48.11	57.9	100			Adult 2	18.55	21.03	20.84	89.29	94.26	100			Adult 2	14.32	19.91	19.46	94.18	92.62	100
Adult 3	19.33	24.11	24.11	97.61	86.4	100		Adult 3	15.81	16.57	13.22	90.27	63.83	100			Adult 3	18.8	20.39	25.13	66.96	75.04	100			Adult 3	19.61	16.22	19.85	84.01	91.28	100
Adult 4	13.25	15.25	31.94	82.03	92.74	100		Adult 4	17.94	20.61	22.89	83.51	97.73	100			Adult 4	44.49	49.39	36.33	77.96	75.92	100			Adult 4	10.34	13.82	16.02	66.54	92.12	100
Old 1	19.14	15.07	39.1	96.95	98.78	100		Old 1	23.18	28.03	37.2	69.54	91.11	100			Old 1	16.45	19.66	25.52	93.19	82.42	100			Old 1	16.12	17.86	16.56	85.19	97.39	100
Old 2	8.15	11.93	20.68	99.2	85.09	100		Old 2	14.02	17.76	22.24	88.97	96.26	100			Old 2	9.59	12.54	12.83	76.25	64.9	100			Old 2
Old 3	55.12	7.92	15.84	49.5	48.51	100		Old 3	15.85	19.92	20.53	91.46	90.04	100			Old 3	14.2	15.03	13.15	91.65	99.79	100			Old 3	28.03	28.03	34.39	96.5	90.76	100
Old 4	13.43	13.22	14.88	93.39	91.92	100		Old 4	19.42	18.97	21.21	91.74	96.88	100			Old 4	16.15	12.37	18.21	96.74	89.18	100			Old 4	16.04	17.71	18.96	86.46	98.96	100
			SECOND SAMPLING
			12pm								6pm
Age group	0.9% NaCl	0.7% NaCl	0.5% NaCl	0.3% NaCl	0.1% NaCl	0.0% NaCl		Age group	0.9% NaCl	0.7% NaCl	0.5% NaCl	0.3% NaCl	0.1% NaCl	0.0% NaCl					12am
Young 1	0	0.59	18.18	68.33	97.36	100		Young 1	18.78	13.49	26.46	66.93	61.9	100		Age group	0.9% NaCl	0.7% NaCl	0.5% NaCl	0.3% NaCl	0.1% NaCl	0.0% NaCl							6am
																Young 1	15.23	13.91	27.81	88.52	96.91	100				Age group	0.9% NaCl	0.7% NaCl	0.5% NaCl	0.3% NaCl	0.1% NaCl	0.0% NaCl
young 2	37.29	0.91	3.65	45.15	45.84	100		young 2	48.58	79.36	71.53	59.25	66.55	100												Young 1	72.68	14.54	18.3	97.99	94.74	100
																young 2	17.09	14.32	36.93	82.66	79.65	100
young 3	11.08	10.82	73.45	94.07	99.23	100		young 3	97.58	83.8	66.11	65.36	75.6	100												young 2	0	1.52	7.11	98.98	98.48	100
																young 3	17.77	9.24	20.85	87.44	74.88	100
young 4	8.22	7.31	65.75	60.43	75.49	100		young 4	8.45	3.42	12.33	92.01	90.87	100												young 3	82.73	15.83	27.1	76.98	89.69	100
																young 4	16.56	13.19	26.69	88.96	84.36	100
Adult 1	98.56	32.57	52.52	54.93	51.2	100		Adult 1	12.04	8.35	12.78	79.12	80.84	100												young 4	11.08	9.14	16.34	62.88	85.6	100
																Adult 1	57.07	8.48	18.25	97.43	89.46	100
Adult 2	51.13	91.1	82.42	53.05	76.96	100		Adult 2	10.19	11.01	14.35	94.59	88.98	100												Adult 1	16.59	96.86	14.57	71.75	89.01	100
																Adult 2	7.38	5.03	8.72	79.7	82.55	100
Adult 3	6.55	7.4	17.97	94.71	97.25	100		Adult 3	8	10.12	19.06	95.29	98.82	100												Adult 2	8.49	12.9	12.56	69.44	56.54	100
																Adult 3	32.89	6.91	8.55	79.28	98.68	100
Adult 4	19.26	8.4	71.6	73.58	68.89	100		Adult 4	12.28	10.76	21.98	99.14	86.64	100												Adult 3	22.75	14.97	23.35	91.92	77.25	100
																Adult 4	2.62	0.87	6.98	90.41	92.73	100
Old 1	11.2	13.39	16.94	97.81	78.96	100		Old 1	10.66	8.33	9.11	89.73	88.57	100												Adult 4	14.08	9.47	12.62	91.02	76.94	100
																Old 1	7.98	8.24	13.03	97.87	90.69	100
Old 2	4.78	10.25	76.77	67.65	78.25	100		Old 2	17.99	14.35	13.67	70.84	94.31	100												Old 1	21.55	14.99	22.01	92.51	96.96	100
																Old 2	8.23	6.71	10.39	96.75	91.77	100
Old 3	11.93	10.26	18.14	98.81	88.54	100		Old 3	17.39	9.24	13.32	63.04	89.13	100												Old 2	15.19	12.62	15.42	95.79	89.25	100
																Old 3	14.53	12.54	16.24	91.17	94.02	100
Old 4	8.27	9.21	18.42	87.59	75.38	100		Old 4	9.44	9.2	14.29	96.13	88.38	100												Old 3	11.76	11.03	21.81	96.32	94.61	100
																Old 4	17.54	17.06	20.38	98.58	92.65	100
																										Old 4	14.38	11.5	14.6	96.24	96.02	100

## Sheet: VITAL PARAMETERS READINGS
	VITAL PARAMETERS				FIRST SAMPLING
	12pm					6pm					12am					6am
Age group	Temperature	Respiratory rate	Heart rate		Age group	Temperature	Respiratory rate	Heart rate		Age group	Temperature	Respiratory rate	Heart rate		Age group	Temperature	Respiratory rate	Heart rate
Young 1	38.4	28	40		Young 1	38.2	29	45		Young 1	37.8	32	48		Young 1	37.8	28	48
young 2	37.9	24	44		young 2	38.1	27	50		young 2	38.2	36	52		young 2	37.3	28	48
young 3	37.8	32	40		young 3	37.5	30	47		young 3	38.2	36	52		young 3	37.6	29	46
young 4	37.6	28	44		young 4	38.4	29	59		young 4	38.3	32	60		young 4	37.5	26	45
Adult 1	37.4	32	38		Adult 1	37.7	31	49		Adult 1	37.6	36	36		Adult 1	37.4	24	48
Adult 2	36.8	36	40		Adult 2	36.9	39	52		Adult 2	37.9	40	56		Adult 2	37.4	26	47
Adult 3	38	20	52		Adult 3	37.6	34	45		Adult 3	37.6	32	50		Adult 3	37.5	24	44
Adult 4	36.4	36	36		Adult 4	37	35	39		Adult 4	38.1	32	48		Adult 4	37.3	25	49
Old 1	38.3	36	60		Old 1	38	33	42		Old 1	37.7	36	44		Old 1	36.9	24	40
Old 2	37.8	28	44		Old 2	37.8	25	48		Old 2	37.9	24	48		Old 2	37.8	22	45
Old 3	38.1	36	40		Old 3	38.2	31	51		Old 3	37.6	32	52		Old 3	37.6	26	60
Old 4	37.1	32	60		Old 4	38	34	53		Old 4	38.1	32	48		Old 4	37.9	24	44
		2019-07-03				SECOND SAMPLING
	12pm					6PM					12am					6am
Age group	Temperature	Respiratory rate	Heart rate		Age group	Temperature	Respiratory rate	Heart rate		Age group	Temperature	Respiratory rate	Heart rate		Age group	Temperature	Respiratory rate	Heart rate
Young 1	36.5	37	60		Young 1	37.4	20	60		Young 1	37.1	17	52		Young 1	36.5	15	54
young 2	37.3	38	60		young 2	37.5	14	61		young 2	36.3	22	48		young 2	36.1	18	48
young 3	36.7	38	62		young 3	36.9	13	60		young 3	36.5	16	52		young 3	36.4	16	50
young 4	36.8	36	60		young 4	36.7	11	58		young 4	36.6	14	46		young 4	36	18	49
Adult 1	36.6	35	43		Adult 1	36.8	16	48		Adult 1	36.5	15	44		Adult 1	34.6	16	40
Adult 2	36.6	40	52		Adult 2	36.7	20	46		Adult 2	36.4	16	43		Adult 2	35.8	20	48
Adult 3	37.7	28	56		Adult 3	37.7	28	60		Adult 3	37.6	20	52		Adult 3	36.4	17	52
Adult 4	37.1	40	60		Adult 4	36.9	24	44		Adult 4	36.8	18	46		Adult 4	35.5	21	44
Old 1	37.5	36	48		Old 1	36.5	16	60		Old 1	36.7	22	48		Old 1	35.8	20	44
Old 2	37.2	34	50		Old 2	37.5	20	48		Old 2	36.4	31	47		Old 2	36.1	24	42
Old 3	37.6	40	48		Old 3	37.3	16	60		Old 3	36.2	18	39		Old 3	34.9	18	40
Old 4	37.1	39	50		Old 4	37.4	14	56		Old 4	36.3	20	40		Old 4	35.3	16	40

## Sheet: METEROLOGICAL CONDITION
			Meterological condition within the stable of the donkeys during the hot-dry and rainy seasons
		Time of the day	Seasons	Dry bulb temperature, (oC)	Relative humidity, (%)	Temperature Humidity Index
		00:00 h	Hot-dry	17	34	52.88
			Rainy	12	94	52.52
		06:00 h	Hot-dry	16	32	51.17
			Rainy	16	95	59.36
		12:00 h	Hot-dry	23.5	59	66.34
			Rainy	19	90	65.66
		18:00 h	Hot-dry	25.5	76	72.1
			Rainy	24	91	71.87

## Sheet: AGE AND EOF
			Effect of age on erythrocyte osmotic fragility of donkeys during the hot-dry and rainy season.									GRAPHS
		NaCl Concentration (%)	Season	Young	Adult	Old	Total
		0.9	Hot-dry	15.95 ± 1.38	18.47 ± 1.90	18.99 ± 2.87	17.41 ± 1.24
			Rainy	28.95 ± 7.60	23.74 ± 6.34	12.68 ± 1.13	21.79 ± 3.40
		0.7	Hot-dry	16.8 ± 1.22	20.42 ± 2.13	17.07 ± 1.44	17.74 ± 1.02
			Rainy	18.21 ± 6.32	20.95 ± 7.33	11.18 ± 0.70	16.78 ± 3.22
		0.5	Hot-dry	22.43 ± 1.72	22.41 ± 1.59	22.09 ± 2.18	21.85 ± 1.11
			Rainy	32.41 ± 5.87	24.89 ± 5.74	19.66 ± 3.92	25.65 ± 3.06
		0.3	Hot-dry	91.04 ± 1.85a	79.13 ± 3.54b	87.12 ± 3.39ab	83.95 ± 2.55
			Rainy	77.25 ± 4.07a	82.21 ± 3.65ab	89.8 ± 2.94b	83.09 ± 2.16
		0.1	Hot-dry	89.54 ± 1.93	82.72 ± 3.28	88.13 ± 3.64	84.96 ± 2.50
			Rainy	82.32 ± 3.78	82.05 ± 3.49	89.22 ± 1.61	84.53 ± 1.83
		0	Hot-dry	100	100	100	100		Effect of age on erythrocyte osmotic fragility of donkeys during the rainy season.
			Rainy	100	100	100	100

## Sheet: CIRCADIAN R. AND EOF
													GRAPHS
			Effect of circadian rhythm on erythrocyte osmotic fragility of donkeys during the hot-dry and rainy season.
											Effect of circadian rhythm on erythrocyte osmotic fragility of donkeys during the hot-dry season.
		NaCl Concentration (%)	Season	00:00 h	06:00 h	12:00 h	18:00h	Total
		0.9	Hot-dry	18.66 ± 2.48	15.17 ± 2.07	18.97 ± 3.49	18.1 ± 1.06	17.41 ± 1.24
			Rainy	17.91 ± 4.19	24.27 ± 7.43	22.36 ± 8.11	22.62 ± 7.52	21.79 ± 3.40
		0.7	Hot-dry	20.36 ± 2.79	16.98 ± 1.64	15.33 ± 1.38	19.71 ± 1.35	17.74 ± 1.02
			Rainy	9.708 ± 1.33	18.78 ± 7.19	16.85 ± 7.14	21.79 ± 8.11	16.78 ± 3.22
		0.5	Hot-dry	20.71 ± 1.89	19.42 ± 1.83	25.08 ± 2.24	23.81 ± 2.07	21.85 ± 1.11
			Rainy	17.9 ± 2.65b	17.15 ± 1.61b	42.98 ± 8.59a	24.58 ± 6.13ab	25.65 ± 3.06
		0.3	Hot-dry	85.76 ± 3.87	85.77 ± 2.84	87.57 ± 4.26	83.85 ± 3.96	83.95 ± 2.55
			Rainy	89.9 ± 1.99	86.82 ± 3.70	74.68 ± 5.56	80.95 ± 4.34	83.09 ± 2.16
		0.1	Hot-dry	85.61 ± 3.08	91.46 ± 1.79	84.12 ± 4.44	86.28 ± 4.00	84.96 ± 2.50
			Rainy	89.03 ± 2.08	87.09 ± 3.45	77.78 ± 4.89	84.22 ± 3.19	84.53 ± 1.83
		0	Hot-dry	100	100	100	100	100
			Rainy	100	100	100	100	100
											Effect of circadian rhythm on erythrocyte osmotic fragility of donkeys during the rainy season
				Comparison of the erythrocyte osmotic fragility of all the donkeys between seasons
				NaCl Concentration (%)	Dry season	Rainy season
				0.9	17.41 ± 1.2	21.79 ± 3.40
				0.7	17.74 ± 1.02	16.78 ± 3.22
				0.5	21.85 ± 1.11	25.65 ± 3.06
				0.3	83.95 ± 2.55	83.09 ± 2.16
				0.1	84.96 ± 2.50	84.53 ± 1.83
				0	100	100
										Comparison of the erythrocyte osmotic fragility of all the donkeys between seasons

## Sheet: AGE AND VITALS
		Effect of age on vital parameters of donkeys during the hot-dry and rainy season.
		VITAL PARAMETERS	SEASONS	YOUNG	ADULT	OLD	TOTAL
		Temperature (OC)	Hot-dry	37.91 ± 0.09a1	37.41 ± 0.11b1	37.8 ± 0.09a1	37.71 ± 0.061
			Rainy	36.71 ± 0.112	36.61 ± 0.202	36.61 ± 0.212	36.64 ± 0.102
		Respiratory rate (cycles/min)	Hot-dry	29.63 ± 0.821	31.38 ± 1.481	29.69 ± 1.231	30.23 ± 0.691
			Rainy	21.44 ± 2.452	23.38 ± 2.122	24 ± 2.222	22.94 ± 1.292
		Heart rate (beat/min)	Hot-dry	48 ± 1.421	45.56 ± 1.54	48.69 ± 1.70	47.42 ± 0.901
			Rainy	55 ± 1.41a2	48.63 ± 1.53b	47.5 ± 1.69b	50.38 ± 0.992

## Sheet: CIRCADIAN AND VITALS
			Effect of circadian rhythm on vital parameters of donkeys during the hot-dry and rainy season
		VITAL PARAMETERS	SEASONS	00:00 h	06:00 h	12:00 h	18:00 h	TOTAL
		Temperature (OC)	Hot-dry	37.92 ± 0.071	37.5 ± 0.081	37.63 ± 0.181	37.78 ± 0.141	37.71 ± 0.061
			Rainy	36.62 ± 0.12b2	35.78 ± 0.17a2	37.06 ± 0.12b2	37.11 ± 0.12b2	36.64 ± 0.102
		Respiratory rate (cycles/min)	Hot-dry	33.33 ± 1.14a1	25.5 ± 0.60b1	30.67 ± 1.50a1	31.42 ± 1.10a1	30.23 ± 0.691
			Rainy	19.08 ± 1.32b2	18.25 ± 0.75b2	36.75 ± 0.99a2	17.67 ± 1.42b2	22.94 ± 1.292
		Heart rate (beats/min)	Hot-dry	49.5 ± 1.73	47 ± 1.38	44.83 ± 2.351	48.33 ± 1.531	47.42 ± 0.901
			Rainy	46.42 ± 1.27b	45.92 ± 1.42b	54.08 ± 1.83a2	55.08 ± 1.89a2	50.38 ± 0.992
				Comparison of vital parameters of the donkeys between seasons
			Vital Parameters	Dry season	Rainy season
			Temperature (oC)	37.71 ± 0.061	36.64 ± 0.102
			Respiratory rate (cycles/minute)	30.23 ± 0.691	22.94 ± 1.292
			Heart rate (beats/minute)	50.38 ± 0.991	47.42 ± 0.902
